# Supplementary material for: Identification of risk factors of Long COVID and predictive modeling in the RECOVER EHR cohorts
Source: Commun Med (Lond). 2024 Jul 11;4:130. doi: 10.1038/s43856-024-00549-0 (PMC11239808; doi:10.1038/s43856-024-00549-0)
Supplement: Supplementary file 5 — Supplementary Data 2 [file 43856_2024_549_MOESM5_ESM.xlsx]

## Sheet: Fig2 Source Data
Source Data for main Fig 2, Identified risk factors associated with incident PASC conditions from the INSIGHT cohort, March 2020 to November 2021.
PASC conditions	Covariates	adjusted Hazard Ratios	CI-95% lower-bound	CI-95% upper-bound	p-Value	aHR interaction/marginal	CI-95% lower-bound_inter	CI-95% upper-bound_inter	p-Value_inter	Organ Domain
Any PASC	hospitalized	1.28866	1.24498	1.33386	4.10241e-47	1.05808	1.01525	1.10271	0.00740744	Any PASC
Any PASC	icu	1.40277	1.31834	1.49261	1.18247e-26	1.09015	1.00385	1.18388	0.0402363	Any PASC
Any PASC	BMI: <18.5 under weight	1.17278	1.11954	1.22855	1.77465e-11	1.10924	1.04964	1.17221	0.000233526	Any PASC
Any PASC	07/21-11/21	1.54658	1.41616	1.68902	2.98745e-22	1.07054	0.969056	1.18265	0.179793	Any PASC
Any PASC	DX: Cancer	1.12646	1.07382	1.18168	1.07667e-06	1.02445	0.966971	1.08535	0.412221	Any PASC
Any PASC	DX: Cirrhosis	1.21788	1.09542	1.35403	0.000266951	1.13753	0.997047	1.29781	0.0553671	Any PASC
Dementia	hospitalized	1.60383	1.27001	2.0254	7.2662e-05	1.09874	0.950251	1.27044	0.203679	Diseases of the Nervous System
Dementia	65-<75 years	2.68999	1.98208	3.65074	2.14296e-10	1.46102	1.2042	1.77261	0.000121117	Diseases of the Nervous System
Dementia	75+ years	5.80392	4.28523	7.86082	6.48732e-30	1.49087	1.23255	1.80333	3.89323e-05	Diseases of the Nervous System
Dementia	inpatient visits 1-2	1.65907	1.30041	2.11664	4.62705e-05	1.13363	0.947629	1.35614	0.170163	Diseases of the Nervous System
Dementia	inpatient visits >=3	2.16541	1.5075	3.11045	2.89837e-05	1.27464	0.971843	1.67179	0.0795033	Diseases of the Nervous System
Dementia	DX: Mental Health Disorders	1.80972	1.38939	2.35723	1.0895e-05	1.22958	0.983802	1.53675	0.0693038	Diseases of the Nervous System
Myopathies	icu	4.72276	3.38168	6.59569	8.308e-20	4.02606	2.49031	6.50887	1.32639e-08	Diseases of the Nervous System
Cerebral ischemia	75+ years	2.05909	1.482	2.86091	1.67421e-05	1.30263	1.0368	1.63661	0.0231908	Diseases of the Nervous System
Encephalopathy	hospitalized	1.38693	1.2166	1.5811	9.95235e-07	1.04208	0.917129	1.18405	0.527083	Diseases of the Nervous System
Encephalopathy	icu	1.55409	1.27342	1.89663	1.43583e-05	1.04963	0.827407	1.33153	0.689867	Diseases of the Nervous System
Encephalopathy	DX: Parkinson's Disease	2.20851	1.4608	3.33892	0.00017192	1.61682	0.957126	2.7312	0.0724711	Diseases of the Nervous System
Cognitive problems	hospitalized	1.38959	1.24445	1.55165	5.046e-09	1.00572	0.898757	1.12542	0.920785	Diseases of the Nervous System
Cognitive problems	icu	2.04722	1.74367	2.40361	2.13281e-18	1.2858	1.05367	1.56906	0.0133374	Diseases of the Nervous System
Cognitive problems	75+ years	1.6101	1.39758	1.85494	4.25765e-11	1.08429	0.935092	1.2573	0.283965	Diseases of the Nervous System
Cognitive problems	DX: Coagulopathy	1.33271	1.13633	1.56303	0.000413479	1.26919	1.04144	1.54674	0.0181567	Diseases of the Nervous System
Sleep disorders	hospitalized	1.20753	1.10409	1.32066	3.67176e-05	1.24907	1.08207	1.44185	0.0023889	Diseases of the Nervous System
Sleep disorders	icu	1.51663	1.2825	1.7935	1.12584e-06	1.18893	0.914395	1.5459	0.196397	Diseases of the Nervous System
Sleep disorders	BMI: >=30 obese	1.28984	1.17117	1.42054	2.35869e-07	1.15733	0.978271	1.36916	0.0884183	Diseases of the Nervous System
Headache	20-<40 years	1.38799	1.16842	1.64882	0.000190269	1.0307	0.834812	1.27256	0.778569	Diseases of the Nervous System
Depressive disorders	hospitalized	1.22611	1.11359	1.34999	3.31261e-05	1.08483	0.922595	1.2756	0.324523	Mental, Behavioral and Neurodevelopmental Disorders
Anxiety disorder	icu	1.84326	1.4814	2.29353	4.15294e-08	1.40302	1.06514	1.84807	0.0160003	Mental, Behavioral and Neurodevelopmental Disorders
Anxiety disorder	20-<40 years	1.41567	1.17191	1.71012	0.000311763	1.01872	0.854848	1.21402	0.835764	Mental, Behavioral and Neurodevelopmental Disorders
Anxiety disorder	Female	1.29294	1.13826	1.46865	7.75422e-05	1.05418	0.928257	1.19719	0.416245	Mental, Behavioral and Neurodevelopmental Disorders
Anxiety disorder	DX: Mental Health Disorders	1.62742	1.35966	1.94791	1.09784e-07	1.04672	0.856833	1.27868	0.654825	Mental, Behavioral and Neurodevelopmental Disorders
Pressure ulcers	hospitalized	1.60317	1.3609	1.88856	1.63934e-08	1.17107	1.0673	1.28494	0.000851196	Diseases of the Skin and Subcutaneous Tissue
Pressure ulcers	icu	2.51808	2.01288	3.15007	6.31993e-16	1.52303	1.24733	1.85967	3.64175e-05	Diseases of the Skin and Subcutaneous Tissue
Pressure ulcers	75+ years	1.75958	1.44834	2.1377	1.27315e-08	1.23228	1.0796	1.40655	0.00196944	Diseases of the Skin and Subcutaneous Tissue
Pressure ulcers	DX: Dementia	2.12995	1.68781	2.68791	1.89901e-10	1.15558	0.935507	1.42743	0.17976	Diseases of the Skin and Subcutaneous Tissue
Pressure ulcers	DX: Weight Loss	1.76072	1.38976	2.2307	2.77924e-06	1.2015	0.977884	1.47625	0.0806176	Diseases of the Skin and Subcutaneous Tissue
Hair loss	Female	4.33608	3.31956	5.66388	5.14515e-27	2.34358	1.80846	3.03705	1.19557e-10	Diseases of the Skin and Subcutaneous Tissue
COPD	hospitalized	1.70651	1.35178	2.15432	6.95199e-06	1.5092	1.17226	1.94298	0.00140823	Diseases of the Respiratory System
COPD	icu	2.00154	1.47063	2.72412	1.02186e-05	1.50255	0.983012	2.29666	0.0599971	Diseases of the Respiratory System
COPD	75+ years	2.24955	1.68325	3.00638	4.27128e-08	1.08295	0.792261	1.48031	0.617265	Diseases of the Respiratory System
COPD	DX: Weight Loss	1.86989	1.31559	2.65773	0.000484931	1.13297	0.722159	1.77748	0.586904	Diseases of the Respiratory System
Atelectasis	DX: Cancer	1.88345	1.60026	2.21676	2.62944e-14	1.03724	0.837103	1.28523	0.738158	Diseases of the Respiratory System
Atelectasis	DX: Cirrhosis	2.03664	1.47883	2.80486	1.32497e-05	1.44214	0.933098	2.22887	0.099305	Diseases of the Respiratory System
Atelectasis	DX: End Stage Renal Disease on Dialysis	1.64331	1.3055	2.06852	2.33194e-05	1.15379	0.816337	1.63075	0.417713	Diseases of the Respiratory System
Pulmonary fibrosis	hospitalized	2.10797	1.81216	2.45206	4.19029e-22	1.50044	1.32559	1.69837	1.37754e-10	Diseases of the Respiratory System
Pulmonary fibrosis	icu	2.11941	1.7785	2.52566	4.65517e-17	1.26939	1.01224	1.59186	0.0388925	Diseases of the Respiratory System
Pulmonary fibrosis	DX: Cancer	1.49718	1.26132	1.77715	3.94302e-06	1.20577	1.01202	1.43661	0.0362925	Diseases of the Respiratory System
Dyspnea	hospitalized	1.77394	1.62746	1.9336	7.64442e-39	1.40674	1.27418	1.55309	1.39777e-11	Diseases of the Respiratory System
Dyspnea	07/21-11/21	1.55907	1.23745	1.96429	0.000165024	1.15959	0.906647	1.48311	0.23825	Diseases of the Respiratory System
Acute pharyngitis	20-<40 years	1.7246	1.37283	2.16651	2.83512e-06	1.03075	0.77278	1.37484	0.836718	Diseases of the Respiratory System
Acute pharyngitis	07/21-11/21	3.22638	2.11353	4.92518	5.71563e-08	1.93334	1.16613	3.20529	0.0105943	Diseases of the Respiratory System
Heart failure	65-<75 years	1.55698	1.216	1.99358	0.000447037	1.10142	0.839541	1.44498	0.485583	Diseases of the Circulatory System
Heart failure	BMI: <18.5 under weight	1.57118	1.22394	2.01694	0.000391498	1.16129	0.886353	1.5215	0.278025	Diseases of the Circulatory System
Heart failure	DX: Chronic Kidney Disease	1.53844	1.2192	1.94128	0.000283245	1.15934	0.880583	1.52633	0.292039	Diseases of the Circulatory System
Heart failure	DX: Pulmonary Circulation Disorder (PULMCR_ELIX)	1.93709	1.37117	2.73658	0.000176458	1.00047	0.657799	1.52166	0.998239	Diseases of the Circulatory System
Hypotension	hospitalized	1.39841	1.2123	1.61308	4.1822e-06	1.039	0.907724	1.18926	0.578807	Diseases of the Circulatory System
Hypotension	icu	1.70692	1.37848	2.11362	9.40388e-07	1.03875	0.812873	1.3274	0.761206	Diseases of the Circulatory System
Hypotension	75+ years	1.50864	1.26269	1.80249	5.93186e-06	1.11454	0.931659	1.33333	0.235674	Diseases of the Circulatory System
Hypotension	DX: Cancer	1.7237	1.44941	2.0499	7.40414e-10	1.21008	1.00607	1.45546	0.0429475	Diseases of the Circulatory System
Pulmonary embolism	hospitalized	1.40617	1.26426	1.564	3.38161e-10	1.42188	1.22909	1.64491	2.19528e-06	Diseases of the Circulatory System
Pulmonary embolism	icu	1.64334	1.3285	2.03279	4.70147e-06	1.14167	0.85425	1.52579	0.370592	Diseases of the Circulatory System
Pulmonary embolism	DX: Pulmonary Circulation Disorder (PULMCR_ELIX)	3.27939	2.6184	4.10724	4.58389e-25	1.42218	1.05851	1.91078	0.0194202	Diseases of the Circulatory System
Thromboembolism	hospitalized	1.59487	1.37934	1.84407	2.94517e-10	1.00237	0.830025	1.21051	0.980351	Diseases of the Circulatory System
Thromboembolism	icu	2.31665	1.87821	2.85744	4.21496e-15	1.2644	0.943113	1.69514	0.116787	Diseases of the Circulatory System
Thromboembolism	DX: Coagulopathy	1.47768	1.2037	1.81403	0.000190055	1.13811	0.846228	1.53067	0.392192	Diseases of the Circulatory System
Abnormal heartbeat	hospitalized	1.37068	1.21523	1.54602	2.83849e-07	1.09859	0.948425	1.27253	0.2099	Diseases of the Circulatory System
Chest pain	hospitalized	1.31142	1.17341	1.46567	1.76554e-06	1.31829	1.14708	1.51507	9.89693e-05	Diseases of the Circulatory System
Chest pain	07/21-11/21	1.89753	1.44354	2.49431	4.40888e-06	1.28727	0.931821	1.77831	0.125607	Diseases of the Circulatory System
Chest pain	num_Comorbidity=1	1.30071	1.12959	1.49775	0.000259124	1.17628	0.98583	1.40352	0.0716079	Diseases of the Circulatory System
Anemia	icu	1.63987	1.36331	1.97254	1.53234e-07	1.10655	0.881404	1.38922	0.383028	Diseases of the Blood and Blood Forming Organs and Certain Disorders Involving the Immune Mechanism
Anemia	75+ years	1.64438	1.38601	1.95091	1.17835e-08	1.09491	0.917011	1.30731	0.316211	Diseases of the Blood and Blood Forming Organs and Certain Disorders Involving the Immune Mechanism
Anemia	num_Comorbidity=1	1.65349	1.36982	1.99591	1.63287e-07	1.31545	1.0981	1.57582	0.00292433	Diseases of the Blood and Blood Forming Organs and Certain Disorders Involving the Immune Mechanism
Anemia	num_Comorbidity=4	1.64027	1.24167	2.16683	0.000494296	1.14813	0.885427	1.48877	0.297407	Diseases of the Blood and Blood Forming Organs and Certain Disorders Involving the Immune Mechanism
Anemia	num_Comorbidity>=5	2.03902	1.49674	2.77778	6.28768e-06	1.29112	1.00686	1.65564	0.0440218	Diseases of the Blood and Blood Forming Organs and Certain Disorders Involving the Immune Mechanism
Anemia	DX: Cancer	1.71756	1.47836	1.99547	1.56195e-12	1.02028	0.864285	1.20443	0.812542	Diseases of the Blood and Blood Forming Organs and Certain Disorders Involving the Immune Mechanism
Anemia	DX: Chronic Kidney Disease	1.70894	1.46323	1.99591	1.32168e-11	1.08447	0.907801	1.29552	0.371437	Diseases of the Blood and Blood Forming Organs and Certain Disorders Involving the Immune Mechanism
Anemia	DX: Cirrhosis	1.79108	1.30925	2.45023	0.000267109	1.03312	0.716023	1.49065	0.861716	Diseases of the Blood and Blood Forming Organs and Certain Disorders Involving the Immune Mechanism
Anemia	DX: Pregnant	2.43977	1.85845	3.20291	1.33515e-10	1.87705	1.38912	2.53637	4.13334e-05	Diseases of the Blood and Blood Forming Organs and Certain Disorders Involving the Immune Mechanism
Malnutrition	hospitalized	1.95614	1.65124	2.31734	8.42075e-15	1.15948	1.06411	1.26341	0.000728302	Endocrine, Nutritional and Metabolic Diseases
Malnutrition	icu	2.55294	2.1178	3.07747	8.32324e-23	1.36308	1.14507	1.62261	0.000495244	Endocrine, Nutritional and Metabolic Diseases
Malnutrition	75+ years	1.78174	1.44052	2.2038	1.00886e-07	1.19017	1.05674	1.34045	0.00411044	Endocrine, Nutritional and Metabolic Diseases
Malnutrition	inpatient visits 1-2	1.4148	1.19579	1.67393	5.26106e-05	1.14158	1.02513	1.27126	0.0158642	Endocrine, Nutritional and Metabolic Diseases
Malnutrition	BMI: <18.5 under weight	1.41715	1.16848	1.71875	0.0003976	1.18235	1.05837	1.32086	0.00304081	Endocrine, Nutritional and Metabolic Diseases
Malnutrition	num_Comorbidity=1	1.87358	1.40591	2.49682	1.82566e-05	1.05402	0.932449	1.19144	0.400121	Endocrine, Nutritional and Metabolic Diseases
Malnutrition	num_Comorbidity=2	1.81261	1.30811	2.51167	0.000351818	1.01954	0.875346	1.1875	0.803534	Endocrine, Nutritional and Metabolic Diseases
Malnutrition	num_Comorbidity=3	2.75458	1.99663	3.80025	6.76981e-10	1.17726	1.00001	1.38592	0.0499825	Endocrine, Nutritional and Metabolic Diseases
Malnutrition	num_Comorbidity=4	3.19044	2.29591	4.4335	4.81758e-12	1.25311	1.05283	1.49149	0.0111051	Endocrine, Nutritional and Metabolic Diseases
Malnutrition	num_Comorbidity>=5	2.8991	2.0627	4.07463	8.84635e-10	1.06776	0.95872	1.1892	0.232898	Endocrine, Nutritional and Metabolic Diseases
Malnutrition	DX: Cancer	2.15214	1.82434	2.53883	9.80264e-20	1.28311	1.12769	1.45995	0.000154191	Endocrine, Nutritional and Metabolic Diseases
Malnutrition	DX: Dementia	1.666	1.3553	2.04791	1.25363e-06	1.12921	0.931869	1.36833	0.215	Endocrine, Nutritional and Metabolic Diseases
Malnutrition	DX: End Stage Renal Disease on Dialysis	1.57573	1.24123	2.00039	0.000187742	1.09291	0.897903	1.33027	0.375621	Endocrine, Nutritional and Metabolic Diseases
Fluid disorders	icu	1.66839	1.42416	1.95451	2.32296e-10	1.11429	0.911066	1.36285	0.292167	Endocrine, Nutritional and Metabolic Diseases
Fluid disorders	65-<75 years	1.34462	1.15666	1.56312	0.00011603	1.0801	0.914976	1.27501	0.362697	Endocrine, Nutritional and Metabolic Diseases
Fluid disorders	75+ years	1.72287	1.47168	2.01693	1.32486e-11	1.07222	0.901244	1.27564	0.431407	Endocrine, Nutritional and Metabolic Diseases
Fluid disorders	num_Comorbidity=3	1.50975	1.19881	1.90136	0.00046356	1.10794	0.867044	1.41576	0.412533	Endocrine, Nutritional and Metabolic Diseases
Fluid disorders	num_Comorbidity=4	1.70222	1.34122	2.1604	1.22002e-05	1.20658	0.933982	1.55874	0.150649	Endocrine, Nutritional and Metabolic Diseases
Fluid disorders	num_Comorbidity>=5	2.04714	1.61708	2.59156	2.60785e-09	1.31963	1.04124	1.67244	0.021774	Endocrine, Nutritional and Metabolic Diseases
Diabetes mellitus	hospitalized	1.41093	1.20146	1.65693	2.69056e-05	1.00235	0.837148	1.20016	0.979591	Endocrine, Nutritional and Metabolic Diseases
Diabetes mellitus	65-<75 years	1.58685	1.3015	1.93476	4.98522e-06	1.16563	0.936493	1.45084	0.169932	Endocrine, Nutritional and Metabolic Diseases
Diabetes mellitus	75+ years	1.50324	1.20189	1.88014	0.000355674	1.05725	0.825603	1.35389	0.659081	Endocrine, Nutritional and Metabolic Diseases
Diabetes mellitus	Black or African American	1.90083	1.5613	2.31421	1.57968e-10	1.07092	0.859506	1.33434	0.541423	Endocrine, Nutritional and Metabolic Diseases
Diabetes mellitus	Missing	2.17798	1.6746	2.83269	6.4467e-09	1.66735	1.24647	2.23035	0.000572684	Endocrine, Nutritional and Metabolic Diseases
Diabetes mellitus	BMI: <18.5 under weight	1.59487	1.26497	2.0108	7.88284e-05	1.35652	1.05643	1.74186	0.0168372	Endocrine, Nutritional and Metabolic Diseases
Diabetes mellitus	BMI: >=30 obese	1.83839	1.46717	2.30354	1.21684e-07	1.08785	0.854529	1.38487	0.494211	Endocrine, Nutritional and Metabolic Diseases
Edema	icu	1.57917	1.38017	1.80688	2.96535e-11	1.1878	0.975946	1.44563	0.0859719	Endocrine, Nutritional and Metabolic Diseases
Edema	DX: Dementia	1.43561	1.23257	1.6721	3.35895e-06	1.22718	0.971624	1.54996	0.0857335	Endocrine, Nutritional and Metabolic Diseases
Constipation	hospitalized	1.25381	1.14857	1.36868	4.26195e-07	1.09181	0.976384	1.22088	0.123379	Diseases of the Digestive System
Constipation	icu	1.39611	1.18487	1.64502	6.70367e-05	1.16646	0.935342	1.45469	0.171729	Diseases of the Digestive System
Constipation	75+ years	1.25804	1.12144	1.41127	9.06322e-05	1.07329	0.922231	1.24909	0.360774	Diseases of the Digestive System
Constipation	DX: Cancer	1.40522	1.24336	1.58816	5.08479e-08	1.08013	0.926872	1.25873	0.323505	Diseases of the Digestive System
Gastroparesis	DX: Cirrhosis	3.00256	2.02637	4.44903	4.24925e-08	1.6013	1.04083	2.46355	0.0321891	Diseases of the Digestive System
Abdominal pain	icu	1.6568	1.41632	1.93811	2.79196e-10	1.21922	0.998906	1.48814	0.0512718	Diseases of the Digestive System
Abdominal pain	07/21-11/21	1.71419	1.30108	2.25846	0.000127756	1.00647	0.759761	1.3333	0.964128	Diseases of the Digestive System
Acute kidney failure	icu	1.63755	1.40005	1.91534	6.87293e-10	1.00843	0.807601	1.2592	0.94095	Diseases of the Genitourinary System
Acute kidney failure	75+ years	1.42825	1.26954	1.60681	3.01495e-09	1.09954	0.903713	1.33781	0.342994	Diseases of the Genitourinary System
Acute kidney failure	num_Comorbidity>=5	1.31126	1.16857	1.47137	4.02453e-06	1.34731	1.04787	1.73231	0.0200921	Diseases of the Genitourinary System
Acute kidney failure	DX: Dementia	1.41721	1.19464	1.68124	6.32587e-05	1.02037	0.790379	1.31727	0.877047	Diseases of the Genitourinary System
Cystitis	75+ years	1.28826	1.12063	1.48096	0.000369049	1.18937	0.97734	1.4474	0.0834222	Diseases of the Genitourinary System
Fibromyalgia	DX: Cancer	1.27379	1.11833	1.45086	0.000268407	1.29774	1.096	1.53661	0.00250016	Diseases of the Musculoskeletal System and Connective Tissue
U099/B948	hospitalized	2.18612	1.64739	2.90104	6.02932e-08	1.73808	1.36612	2.21132	6.823e-06	General
U099/B948	icu	4.28686	3.25028	5.65403	6.62301e-25	3.20356	1.97342	5.20053	2.4789e-06	General
U099/B948	03/21-06/21	2.51322	1.85867	3.39827	2.14047e-09	2.00135	1.47769	2.71059	7.36091e-06	General
U099/B948	07/21-11/21	4.97	2.881	8.57371	8.24665e-09	3.04561	1.74489	5.31593	8.89859e-05	General
U099/B948	DX: Weight Loss	2.16745	1.54198	3.04665	8.47461e-06	1.75152	1.0439	2.93881	0.0337797	General
Fever	DX: Cancer	1.77157	1.48053	2.11983	4.22854e-10	1.03726	0.827596	1.30004	0.750857	General
Malaise and fatigue	hospitalized	1.47686	1.32009	1.65224	9.73918e-12	1.10836	0.975759	1.25898	0.113535	General
Malaise and fatigue	icu	2.14005	1.82887	2.50418	2.30498e-21	1.47271	1.18193	1.83503	0.000561842	General
Malaise and fatigue	DX: Weight Loss	1.40961	1.16531	1.70514	0.000407183	1.29311	1.00018	1.67184	0.0498421	General

## Sheet: Fig3 Source Data
Source Data for main Fig 3,Identified risk factors associated with incident PASC conditions from the INSIGHT cohort, stratified by the hospitalization status during the acute infection, March 2020 to November 2021.
PASC conditions	Covariates	adjusted Hazard Ratios	CI-95% lower-bound	CI-95% upper-bound	p-Value	aHR interaction/marginal	CI-95% lower-bound_inter	CI-95% upper-bound_inter	p-Value_inter	Organ Domain	acute settings
Any PASC	75+ years	1.18895	1.09906	1.28618	1.59596e-05	1.01207	0.923139	1.10957	0.798198	Any PASC	outpatient
Any PASC	07/21-11/21	1.68785	1.51065	1.88582	2.24077e-20	1.02646	0.900228	1.17039	0.69649	Any PASC	outpatient
Any PASC	03/21-06/21	1.13172	1.06627	1.20119	4.67793e-05	1.01019	0.938365	1.0875	0.787685	Any PASC	outpatient
Any PASC	BMI: <18.5 under weight	1.17309	1.1008	1.25013	8.68553e-07	1.03887	0.961801	1.12211	0.332229	Any PASC	outpatient
Anemia	DX: Cancer	2.06192	1.64274	2.58807	4.35928e-10	1.0685	0.825167	1.38358	0.615323	Diseases of the Blood and Blood Forming Organs and Certain Disorders Involving the Immune Mechanism	outpatient
Anemia	75+ years	1.72968	1.29683	2.307	0.000192404	1.02151	0.744707	1.40119	0.895017	Diseases of the Blood and Blood Forming Organs and Certain Disorders Involving the Immune Mechanism	outpatient
Anemia	DX: Chronic Kidney Disease	1.7277	1.28485	2.32317	0.000295978	1.14242	0.809605	1.61205	0.44855	Diseases of the Blood and Blood Forming Organs and Certain Disorders Involving the Immune Mechanism	outpatient
Anemia	DX: Pregnant	3.42161	2.40307	4.87185	8.92139e-12	1.03397	0.65336	1.63629	0.886588	Diseases of the Blood and Blood Forming Organs and Certain Disorders Involving the Immune Mechanism	outpatient
Chest pain	07/21-11/21	1.75494	1.29717	2.37427	0.000265168	1.36425	0.943027	1.97363	0.099227	Diseases of the Circulatory System	outpatient
Heart failure	DX: Arrythmia	1.8699	1.35859	2.57364	0.000122903	1.07486	0.732516	1.57721	0.712127	Diseases of the Circulatory System	outpatient
Hypotension	DX: Cancer	1.49898	1.20722	1.86126	0.000247249	1.41221	1.05804	1.88495	0.0191336	Diseases of the Circulatory System	outpatient
Abdominal pain	07/21-11/21	2.20595	1.59973	3.04189	1.39456e-06	1.09387	0.782294	1.52955	0.599889	Diseases of the Digestive System	outpatient
Constipation	DX: Cancer	1.38706	1.15733	1.66239	0.000397726	1.17564	0.983065	1.40595	0.0762558	Diseases of the Digestive System	outpatient
Acute kidney failure	DX: Cancer	1.51987	1.23959	1.86351	5.69327e-05	1.19367	0.918512	1.55125	0.185447	Diseases of the Genitourinary System	outpatient
Acute kidney failure	75+ years	1.53074	1.23469	1.89778	0.000103406	1.37751	1.03729	1.82931	0.0269022	Diseases of the Genitourinary System	outpatient
Joint pain	07/21-11/21	2.12021	1.54198	2.91528	3.73896e-06	1.29565	0.960763	1.74725	0.0895807	Diseases of the Musculoskeletal System and Connective Tissue	outpatient
Cognitive problems	75+ years	1.55843	1.28446	1.89084	6.86955e-06	1.29112	1.06802	1.56082	0.00829403	Diseases of the Nervous System	outpatient
Dementia	75+ years	2.9506	2.09198	4.16161	6.9735e-10	1.64526	1.06133	2.55047	0.0260086	Diseases of the Nervous System	outpatient
Headache	Female	1.35814	1.17478	1.57012	3.5235e-05	1.07777	0.94818	1.22506	0.251864	Diseases of the Nervous System	outpatient
Headache	emergency visits >=3	1.59443	1.29822	1.95824	8.634e-06	1.1448	0.918808	1.42637	0.228107	Diseases of the Nervous System	outpatient
Sleep disorders	BMI: >=30 obese	1.29923	1.14079	1.47968	7.9754e-05	1.08392	0.824929	1.42422	0.562959	Diseases of the Nervous System	outpatient
Atelectasis	DX: Cancer	1.87295	1.52958	2.29341	1.25591e-09	1.52479	1.17706	1.97525	0.00140123	Diseases of the Respiratory System	outpatient
Atelectasis	75+ years	1.55696	1.25336	1.93409	6.32029e-05	1.32255	0.994403	1.75898	0.0546824	Diseases of the Respiratory System	outpatient
Pulmonary fibrosis	DX: Cancer	1.85926	1.38726	2.49185	3.31416e-05	1.31762	0.96293	1.80296	0.0847294	Diseases of the Respiratory System	outpatient
Hair loss	Female	2.92139	2.20755	3.86604	6.3989e-14	1.39692	1.20044	1.62555	1.5443e-05	Diseases of the Skin and Subcutaneous Tissue	outpatient
Diabetes mellitus	BMI: >=30 obese	1.82445	1.34443	2.47586	0.000113412	1.01097	0.732823	1.3947	0.947003	Endocrine, Nutritional and Metabolic Diseases	outpatient
Diabetes mellitus	Missing	2.09149	1.46691	2.98199	4.55994e-05	1.63124	1.11676	2.38274	0.0113679	Endocrine, Nutritional and Metabolic Diseases	outpatient
Diabetes mellitus	Black or African American	1.78729	1.35196	2.3628	4.55679e-05	1.03179	0.762554	1.39609	0.839252	Endocrine, Nutritional and Metabolic Diseases	outpatient
Edema	DX: Cancer	1.25991	1.11922	1.41829	0.0001312	1.16876	0.999637	1.3665	0.0505339	Endocrine, Nutritional and Metabolic Diseases	outpatient
Fluid disorders	DX: Cancer	1.60895	1.33632	1.93721	5.15552e-07	1.25782	1.0489	1.50835	0.0133183	Endocrine, Nutritional and Metabolic Diseases	outpatient
Fluid disorders	75+ years	1.54128	1.26275	1.88124	2.09931e-05	1.25916	1.03726	1.52854	0.0198166	Endocrine, Nutritional and Metabolic Diseases	outpatient
Malnutrition	DX: Cancer	1.95389	1.58825	2.4037	2.35223e-10	1.46491	1.12263	1.91155	0.00492523	Endocrine, Nutritional and Metabolic Diseases	outpatient
Malnutrition	75+ years	1.56839	1.2543	1.96114	7.90966e-05	1.54588	1.14806	2.08157	0.00411117	Endocrine, Nutritional and Metabolic Diseases	outpatient
Fever	DX: Cancer	1.46204	1.18539	1.80326	0.000386635	1.33818	1.08987	1.64307	0.0054064	General	outpatient
U099/B948	03/21-06/21	2.51054	1.64974	3.82049	1.73284e-05	2.61882	1.6886	4.0615	1.70876e-05	General	outpatient
Anxiety disorder	DX: Sickle Cell	3.16456	1.65341	6.05685	0.000504966	2.36026	0.963988	5.77893	0.0601509	Mental, Behavioral and Neurodevelopmental Disorders	outpatient
Any PASC	icu	1.34451	1.25954	1.43521	6.23482e-19	1.14057	1.0471	1.24237	0.00256879	Any PASC	inpatient
Any PASC	07/21-11/21	1.38949	1.19861	1.61077	1.28443e-05	1.11706	0.948563	1.31548	0.184526	Any PASC	inpatient
Anemia	icu	1.61587	1.33116	1.96148	1.21869e-06	1.20836	0.94621	1.54314	0.129307	Diseases of the Blood and Blood Forming Organs and Certain Disorders Involving the Immune Mechanism	inpatient
Anemia	75+ years	1.48822	1.19826	1.84834	0.000323433	1.10187	0.850738	1.42713	0.462303	Diseases of the Blood and Blood Forming Organs and Certain Disorders Involving the Immune Mechanism	inpatient
Anemia	DX: Chronic Kidney Disease	1.72991	1.43871	2.08006	5.61923e-09	1.09132	0.86446	1.37772	0.462353	Diseases of the Blood and Blood Forming Organs and Certain Disorders Involving the Immune Mechanism	inpatient
Heart failure	75+ years	2.41393	1.8237	3.19519	7.2686e-10	1.18674	0.831757	1.69322	0.345108	Diseases of the Circulatory System	inpatient
Hypotension	icu	1.74028	1.36795	2.21393	6.45381e-06	1.13619	0.882897	1.46214	0.321126	Diseases of the Circulatory System	inpatient
Hypotension	75+ years	1.71208	1.26667	2.31412	0.000469441	1.11889	0.893841	1.4006	0.326863	Diseases of the Circulatory System	inpatient
Hypotension	DX: Cancer	1.70782	1.33991	2.17676	1.53444e-05	1.06806	0.834403	1.36716	0.601155	Diseases of the Circulatory System	inpatient
Hypotension	num_Comorbidity>=5	2.77642	1.6396	4.70147	0.000144764	1.18581	0.943897	1.48973	0.143197	Diseases of the Circulatory System	inpatient
Pulmonary embolism	icu	1.92695	1.43887	2.5806	1.07485e-05	1.15786	1.0048	1.33424	0.0427497	Diseases of the Circulatory System	inpatient
Pulmonary embolism	DX: Pulmonary Circulation Disorder (PULMCR_ELIX)	11.3824	8.44697	15.3379	1.70547e-57	1.64667	1.38193	1.96213	2.44414e-08	Diseases of the Circulatory System	inpatient
Thromboembolism	icu	1.72107	1.42623	2.07687	1.48794e-08	1.4083	1.15729	1.71374	0.000629502	Diseases of the Circulatory System	inpatient
Abdominal pain	icu	1.6417	1.40209	1.92226	7.3439e-10	1.28563	1.06177	1.5567	0.0100536	Diseases of the Digestive System	inpatient
Acute kidney failure	icu	1.50104	1.27893	1.76172	6.65778e-07	1.10962	0.883976	1.39286	0.369854	Diseases of the Genitourinary System	inpatient
Acute kidney failure	DX: Dementia	1.39068	1.15704	1.6715	0.000440887	1.09568	0.829887	1.44661	0.519187	Diseases of the Genitourinary System	inpatient
Cognitive problems	icu	1.43152	1.26504	1.61992	1.29334e-08	1.40337	1.14286	1.72327	0.00121845	Diseases of the Nervous System	inpatient
Dementia	75+ years	4.85772	3.34815	7.04791	8.50832e-17	1.0385	0.679145	1.58801	0.861584	Diseases of the Nervous System	inpatient
Dementia	DX: Mental Health Disorders	1.81437	1.33059	2.47404	0.000166467	1.13138	0.762586	1.67853	0.539673	Diseases of the Nervous System	inpatient
Dementia	65-<75 years	2.43019	1.66608	3.54474	4.02028e-06	1.40773	0.904051	2.19203	0.130144	Diseases of the Nervous System	inpatient
Myopathies	icu	2.06873	1.60773	2.66191	1.59207e-08	2.91487	2.03434	4.17652	5.53938e-09	Diseases of the Nervous System	inpatient
Sleep disorders	icu	1.50359	1.23153	1.83573	6.2001e-05	1.25834	0.992441	1.59548	0.0577866	Diseases of the Nervous System	inpatient
Sleep disorders	BMI: >=30 obese	1.41158	1.1645	1.71109	0.00044601	1.19935	0.98314	1.46311	0.0730833	Diseases of the Nervous System	inpatient
Atelectasis	icu	1.56776	1.30788	1.87928	1.15871e-06	1.04635	0.803379	1.3628	0.736825	Diseases of the Respiratory System	inpatient
COPD	icu	2.05741	1.49228	2.83656	1.06747e-05	1.566	1.00584	2.43814	0.0470632	Diseases of the Respiratory System	inpatient
COPD	75+ years	2.08464	1.44391	3.00971	8.83663e-05	1.16416	0.755846	1.79305	0.490349	Diseases of the Respiratory System	inpatient
Pulmonary fibrosis	icu	1.76789	1.50898	2.07122	1.75997e-12	1.23736	0.945081	1.62004	0.121353	Diseases of the Respiratory System	inpatient
Hair loss	Female	2.13709	1.66857	2.73717	1.80308e-09	2.02619	1.462	2.8081	2.22567e-05	Diseases of the Skin and Subcutaneous Tissue	inpatient
Pressure ulcers	icu	1.77413	1.45801	2.15878	1.02766e-08	1.65994	1.26276	2.18205	0.000281272	Diseases of the Skin and Subcutaneous Tissue	inpatient
Pressure ulcers	75+ years	1.37248	1.15832	1.62625	0.000254378	1.16098	0.913982	1.47472	0.221332	Diseases of the Skin and Subcutaneous Tissue	inpatient
Pressure ulcers	DX: Weight Loss	1.70591	1.36551	2.13117	2.56062e-06	1.17669	0.857281	1.61511	0.313958	Diseases of the Skin and Subcutaneous Tissue	inpatient
Diabetes mellitus	Black or African American	1.84715	1.42452	2.39516	3.66926e-06	1.14908	0.825791	1.59894	0.409712	Endocrine, Nutritional and Metabolic Diseases	inpatient
Diabetes mellitus	Missing	2.06412	1.42766	2.98433	0.000116804	1.70057	1.06001	2.72824	0.0276934	Endocrine, Nutritional and Metabolic Diseases	inpatient
Edema	icu	1.34095	1.19439	1.50549	6.76025e-07	1.2783	1.0433	1.56622	0.0178381	Endocrine, Nutritional and Metabolic Diseases	inpatient
Edema	DX: Dementia	1.29477	1.12858	1.48544	0.000228017	1.31131	1.00556	1.71004	0.0454064	Endocrine, Nutritional and Metabolic Diseases	inpatient
Fluid disorders	icu	1.6157	1.37168	1.90315	9.30686e-09	1.16549	0.948327	1.43237	0.14549	Endocrine, Nutritional and Metabolic Diseases	inpatient
Fluid disorders	75+ years	1.50057	1.24054	1.81511	2.91577e-05	1.10602	0.887884	1.37775	0.36863	Endocrine, Nutritional and Metabolic Diseases	inpatient
Fluid disorders	num_Comorbidity>=5	1.79214	1.31024	2.45128	0.000261333	1.12941	0.83084	1.53527	0.437222	Endocrine, Nutritional and Metabolic Diseases	inpatient
Malnutrition	icu	2.23269	1.85415	2.68851	2.37778e-17	1.45194	1.13263	1.86125	0.00325195	Endocrine, Nutritional and Metabolic Diseases	inpatient
Malnutrition	DX: Dementia	1.79799	1.46021	2.21389	3.2799e-08	1.20925	0.896399	1.63128	0.213531	Endocrine, Nutritional and Metabolic Diseases	inpatient
Fever	DX: Cancer	1.4296	1.16885	1.74853	0.000504276	1.02855	0.788629	1.34146	0.835455	General	inpatient
Malaise and fatigue	icu	2.04321	1.7283	2.4155	5.93418e-17	1.52282	1.24067	1.86915	5.75659e-05	General	inpatient
Malaise and fatigue	DX: Weight Loss	1.53874	1.23615	1.91539	0.000114475	1.28099	0.975431	1.68225	0.0749043	General	inpatient
Malaise and fatigue	DX: Multiple Sclerosis	2.71925	1.61032	4.59183	0.000182366	1.76325	0.839569	3.70316	0.134113	General	inpatient
U099/B948	icu	2.25788	1.82825	2.78848	3.94872e-14	2.1374	1.71481	2.66414	1.39728e-11	General	inpatient
Anxiety disorder	icu	1.44153	1.19666	1.73651	0.000118073	1.56721	1.17747	2.08595	0.00207143	Mental, Behavioral and Neurodevelopmental Disorders	inpatient
Anxiety disorder	DX: Mental Health Disorders	1.477	1.23974	1.75967	1.26999e-05	1.18567	0.907703	1.54877	0.211482	Mental, Behavioral and Neurodevelopmental Disorders	inpatient

## Sheet: Fig4 Source Data
Source Data for main Fig 4, Prediction performance of different incident potential PASC conditions from baseline characteristics and the severity in the acute phase, the INSIGHT cohort from March 2020 to November 2021.
pasc	Organ Domain	C-index mean	C-index std	95% Confidence Interval-lower	95% Confidence Interval-upper
Any PASC	Any PASC	0.597177	0.00495469	0.595242	0.599167
Dementia	Diseases of the Nervous System	0.868575	0.0153518	0.862583	0.874639
Myopathies	Diseases of the Nervous System	0.831303	0.05181	0.810589	0.851682
Cerebral ischemia	Diseases of the Nervous System	0.823757	0.0224221	0.814404	0.833738
Encephalopathy	Diseases of the Nervous System	0.731014	0.0178868	0.724043	0.738061
Cognitive problems	Diseases of the Nervous System	0.691302	0.0131824	0.685884	0.696092
Sleep disorders	Diseases of the Nervous System	0.641055	0.0149231	0.635175	0.646933
Headache	Diseases of the Nervous System	0.620379	0.0182634	0.61258	0.627417
Depressive disorders	Mental, Behavioral and Neurodevelopmental Disorders	0.640893	0.0214889	0.632401	0.649424
Anxiety disorder	Mental, Behavioral and Neurodevelopmental Disorders	0.610488	0.0151402	0.604811	0.616595
Pressure ulcers	Diseases of the Skin and Subcutaneous Tissue	0.884569	0.0131045	0.879344	0.88939
Hair loss	Diseases of the Skin and Subcutaneous Tissue	0.729153	0.0236564	0.719963	0.738779
Paresthesia	Diseases of the Skin and Subcutaneous Tissue	0.556501	0.0177391	0.549935	0.563488
Dermatitis	Diseases of the Skin and Subcutaneous Tissue	0.552001	0.0239454	0.542334	0.560573
COPD	Diseases of the Respiratory System	0.800101	0.021106	0.791731	0.807937
Atelectasis	Diseases of the Respiratory System	0.775379	0.0166754	0.769258	0.782249
Pulmonary fibrosis	Diseases of the Respiratory System	0.73932	0.0150592	0.733191	0.74549
Dyspnea	Diseases of the Respiratory System	0.641184	0.0116283	0.63664	0.645636
Acute pharyngitis	Diseases of the Respiratory System	0.624763	0.0234089	0.614735	0.633932
Acute bronchitis	Diseases of the Respiratory System	0.592632	0.0543115	0.570993	0.613208
Heart failure	Diseases of the Circulatory System	0.81397	0.0146278	0.807677	0.819454
Hypotension	Diseases of the Circulatory System	0.807473	0.0151987	0.801027	0.813314
Pulmonary embolism	Diseases of the Circulatory System	0.768627	0.0254554	0.758671	0.77777
Thromboembolism	Diseases of the Circulatory System	0.762424	0.0214369	0.753588	0.770536
Abnormal heartbeat	Diseases of the Circulatory System	0.653423	0.00985668	0.649585	0.65771
Chest pain	Diseases of the Circulatory System	0.599929	0.0146175	0.594223	0.605363
Anemia	Diseases of the Blood and Blood Forming Organs and Certain Disorders Involving the Immune Mechanism	0.755195	0.0108935	0.750763	0.759386
Malnutrition	Endocrine, Nutritional and Metabolic Diseases	0.836745	0.011903	0.83187	0.841442
Fluid disorders	Endocrine, Nutritional and Metabolic Diseases	0.766132	0.0103432	0.762019	0.770087
Diabetes mellitus	Endocrine, Nutritional and Metabolic Diseases	0.768423	0.0141649	0.762933	0.774036
Edema	Endocrine, Nutritional and Metabolic Diseases	0.647442	0.0106311	0.643493	0.651647
Constipation	Diseases of the Digestive System	0.657827	0.0170103	0.651295	0.66436
Gastroparesis	Diseases of the Digestive System	0.624807	0.0223367	0.616656	0.633327
Abdominal pain	Diseases of the Digestive System	0.607265	0.0114842	0.602741	0.611436
GERD	Diseases of the Digestive System	0.605288	0.0132155	0.600045	0.610085
Acute kidney failure	Diseases of the Genitourinary System	0.803679	0.0126571	0.798689	0.808616
Cystitis	Diseases of the Genitourinary System	0.694159	0.029558	0.682978	0.706087
Genitourinary problems	Diseases of the Genitourinary System	0.590036	0.013492	0.584685	0.595737
Muscle weakness	Diseases of the Musculoskeletal System and Connective Tissue	0.647957	0.0306646	0.636644	0.659569
Fibromyalgia	Diseases of the Musculoskeletal System and Connective Tissue	0.60938	0.0179136	0.602358	0.615688
Joint pain	Diseases of the Musculoskeletal System and Connective Tissue	0.568632	0.00940052	0.565157	0.572187
U099/B948	General	0.817451	0.0310671	0.804174	0.829169
Fever	General	0.68051	0.0145215	0.674856	0.686045
Malaise and fatigue	General	0.646529	0.0101258	0.6428	0.650502
Dizziness	General	0.618857	0.0221376	0.610625	0.626961
